# Supplementary material for: The Enigmatic Genetic Landscape of Hereditary Hearing Loss: A Multistep Diagnostic Strategy in the Italian Population
Source: Biomedicines. 2023 Feb 24;11(3):703. doi: 10.3390/biomedicines11030703 (PMC10045163; doi:10.3390/biomedicines11030703)
Supplement: Supplementary file 1 [file biomedicines-11-00703-s001.zip]

Archive with 1 entries (1 files):
- biomedicines-2229916-supplementary.pdf
